# Supplementary material for: Validation of Gene Expression Patterns for Oral Feeding Readiness: Transcriptional Analysis of Set of Genes in Neonatal Salivary Samples
Source: Genes (Basel). 2024 Jul 18;15(7):936. doi: 10.3390/genes15070936 (PMC11275400; doi:10.3390/genes15070936)
Supplement: Supplementary file 1 [file genes-15-00936-s001.zip]

Archive with 5 entries (5 files):
- File S1.pdf
- File S2.pdf
- File S4.pdf
- File S5.xlsx
- Files S3.xlsx
