# Supplementary material for: Validation of Gene Expression Patterns for Oral Feeding Readiness: Transcriptional Analysis of Set of Genes in Neonatal Salivary Samples
Source: Genes (Basel). 2024 Jul 18;15(7):936. doi: 10.3390/genes15070936 (PMC11275400; doi:10.3390/genes15070936)
Supplement: Supplementary file 1 [file genes-15-00936-s001.zip › File S5.xlsx]

## Sheet: AMPK
Table Analyzed AMPK
ANOVA summary
F 25,68
P value < 0,0001
P value summary ****
Are differences among means statistically significant? (P < 0.05) Yes
R square 0,9113
Brown-Forsythe test
F (DFn, DFd) 1,058 (4, 10)
P value 0,4261
P value summary ns
Significantly different standard deviations? (P < 0.05) No
Bartlett's test
Bartlett's statistic (corrected)
P value
P value summary
Significantly different standard deviations? (P < 0.05)
ANOVA table SS DF MS F (DFn, DFd) P value
Treatment (between columns) 1,115 4 0,2787 F (4, 10) = 25,68 P < 0,0001
Residual (within columns) 0,1085 10 0,01085
Total 1,223 14
Data summary
Number of treatments (columns) 5
Number of values (total) 15
Number of families 1
Number of comparisons per family 4
Alpha 0,05
Dunnett's multiple comparisons test Mean Diff, 95% CI of diff, Significant? Summary
1 vs. 2 0,2482 0,002360 to 0,4941 Yes *
1 vs. 3 0,5193 0,2734 to 0,7651 Yes ***
1 vs. 4 0,6434 0,3976 to 0,8893 Yes ****
1 vs. 5 0,7465 0,5006 to 0,9923 Yes ****
Test details Mean 1 Mean 2 Mean Diff, SE of diff, n1 n2 q DF
1 vs. 2 1,000 0,7518 0,2482 0,08505 3 3 2,918 10
1 vs. 3 1,000 0,4807 0,5193 0,08505 3 3 6,106 10
1 vs. 4 1,000 0,3566 0,6434 0,08505 3 3 7,565 10
1 vs. 5 1,000 0,2535 0,7465 0,08505 3 3 8,777 10

## Sheet: FOXP2
Table Analyzed FOXP2
ANOVA summary
F 97,90
P value < 0,0001
P value summary ****
Are differences among means statistically significant? (P < 0.05) Yes
R square 0,9751
Brown-Forsythe test
F (DFn, DFd) 1,550 (4, 10)
P value 0,2612
P value summary ns
Significantly different standard deviations? (P < 0.05) No
Bartlett's test
Bartlett's statistic (corrected)
P value
P value summary
Significantly different standard deviations? (P < 0.05)
ANOVA table SS DF MS F (DFn, DFd) P value
Treatment (between columns) 3,426 4 0,8565 F (4, 10) = 97,90 P < 0,0001
Residual (within columns) 0,08749 10 0,008749
Total 3,513 14
Data summary
Number of treatments (columns) 5
Number of values (total) 15
Number of families 1
Number of comparisons per family 4
Alpha 0,05
Dunnett's multiple comparisons test Mean Diff, 95% CI of diff, Significant? Summary
1 vs. 2 -0,3491 -0,5699 to -0,1284 Yes **
1 vs. 3 -0,7688 -0,9895 to -0,5480 Yes ****
1 vs. 4 -0,8659 -1,087 to -0,6451 Yes ****
1 vs. 5 -1,406 -1,627 to -1,186 Yes ****
Test details Mean 1 Mean 2 Mean Diff, SE of diff, n1 n2 q DF
1 vs. 2 1,000 1,349 -0,3491 0,07637 3 3 4,571 10
1 vs. 3 1,000 1,769 -0,7688 0,07637 3 3 10,07 10
1 vs. 4 1,000 1,866 -0,8659 0,07637 3 3 11,34 10
1 vs. 5 1,000 2,406 -1,406 0,07637 3 3 18,42 10

## Sheet: NPHP4
Table Analyzed NPHP4 OK
ANOVA summary
F 4,384
P value 0,0264
P value summary *
Are differences among means statistically significant? (P < 0.05) Yes
R square 0,6369
Brown-Forsythe test
F (DFn, DFd) 1,518 (4, 10)
P value 0,2694
P value summary ns
Significantly different standard deviations? (P < 0.05) No
Bartlett's test
Bartlett's statistic (corrected)
P value
P value summary
Significantly different standard deviations? (P < 0.05)
ANOVA table SS DF MS F (DFn, DFd) P value
Treatment (between columns) 0,1537 4 0,03841 F (4, 10) = 4,384 P = 0,0264
Residual (within columns) 0,08762 10 0,008762
Total 0,2413 14
Data summary
Number of treatments (columns) 5
Number of values (total) 15
Number of families 1
Number of comparisons per family 4
Alpha 0,05
Dunnett's multiple comparisons test Mean Diff, 95% CI of diff, Significant? Summary
1 vs. 2 -0,2533 -0,4742 to -0,03240 Yes *
1 vs. 3 -0,1038 -0,3247 to 0,1171 No ns
1 vs. 4 -0,1144 -0,3353 to 0,1066 No ns
1 vs. 5 -0,2710 -0,4920 to -0,05013 Yes *
Test details Mean 1 Mean 2 Mean Diff, SE of diff, n1 n2 q DF
1 vs. 2 1,000 1,253 -0,2533 0,07643 3 3 3,315 10
1 vs. 3 1,000 1,104 -0,1038 0,07643 3 3 1,358 10
1 vs. 4 1,000 1,114 -0,1144 0,07643 3 3 1,496 10
1 vs. 5 1,000 1,271 -0,2710 0,07643 3 3 3,546 10

## Sheet: NPY2R
Table Analyzed NPY2R
ANOVA summary
F 125,7
P value < 0,0001
P value summary ****
Are differences among means statistically significant? (P < 0.05) Yes
R square 0,9526
Brown-Forsythe test
F (DFn, DFd) 2,837 (4, 25)
P value 0,0456
P value summary *
Significantly different standard deviations? (P < 0.05) Yes
Bartlett's test
Bartlett's statistic (corrected) +infinity
P value < 0,0001
P value summary ****
Significantly different standard deviations? (P < 0.05) Yes
ANOVA table SS DF MS F (DFn, DFd) P value
Treatment (between columns) 4,315 4 1,079 F (4, 25) = 125,7 P < 0,0001
Residual (within columns) 0,2145 25 0,008581
Total 4,530 29
Data summary
Number of treatments (columns) 5
Number of values (total) 30

## Sheet: PLXAN1
Table Analyzed PLXNA1 OK
ANOVA summary
F 30,68
P value < 0,0001
P value summary ****
Are differences among means statistically significant? (P < 0.05) Yes
R square 0,9246
Brown-Forsythe test
F (DFn, DFd) 1,456 (4, 10)
P value 0,2863
P value summary ns
Significantly different standard deviations? (P < 0.05) No
Bartlett's test
Bartlett's statistic (corrected)
P value
P value summary
Significantly different standard deviations? (P < 0.05)
ANOVA table SS DF MS F (DFn, DFd) P value
Treatment (between columns) 0,5238 4 0,1310 F (4, 10) = 30,68 P < 0,0001
Residual (within columns) 0,04269 10 0,004269
Total 0,5665 14
Data summary
Number of treatments (columns) 5
Number of values (total) 15

## Sheet: WNT3
Table Analyzed WNT3
ANOVA summary
F 6,144
P value 0,0092
P value summary **
Are differences among means statistically significant? (P < 0.05) Yes
R square 0,7108
Brown-Forsythe test
F (DFn, DFd) 1,283 (4, 10)
P value 0,3399
P value summary ns
Significantly different standard deviations? (P < 0.05) No
Bartlett's test
Bartlett's statistic (corrected)
P value
P value summary
Significantly different standard deviations? (P < 0.05)
ANOVA table SS DF MS F (DFn, DFd) P value
Treatment (between columns) 0,05994 4 0,01498 F (4, 10) = 6,144 P = 0,0092
Residual (within columns) 0,02439 10 0,002439
Total 0,08433 14
Data summary
Number of treatments (columns) 5
Number of values (total) 15
