# Supplementary material for: Validation of Gene Expression Patterns for Oral Feeding Readiness: Transcriptional Analysis of Set of Genes in Neonatal Salivary Samples
Source: Genes (Basel). 2024 Jul 18;15(7):936. doi: 10.3390/genes15070936 (PMC11275400; doi:10.3390/genes15070936)
Supplement: Supplementary file 1 [file genes-15-00936-s001.zip › Files S3.xlsx]

## Sheet: Planilha1
Patient
1	Gene	1 (Ct)	2 (Ct)	3 (Ct)	4 (Ct)	5 (Ct)		Gene	1 (Ct)	2 (Ct)	3 (Ct)	4 (Ct)	5 (Ct)		Ct media	Standard Deviation
	NPY2R	26.071	26.9998	27.271	27.5564	30.5091		18S	26.1902	26.1643	26.1845	26.1945	26.33		26.2127	0.0666134
	AMPK	32.3997	33.7565	35.084	35.1065	36.3037		GAPDH	28.3951	28.3183	28.3903	28.3955	28.2149		28.3428	0.0786274
	18S	26.1411	26.1506	26.1601	26.1698	26.1796
	GAPDH	28.5649	28.5744	28.5839	28.5934	28.6029
	FOXP2	34.1598	33.8588	33.0588	32.627	32.5335
	WNT3	32.3975	32.3263	32.3875	32.2762	32.1776
	NPHP4	31.281	32.2098	32.481	34.4557	36.4304
	PLXA1	35.5103	35.1885	35.0923	34.7333	34.4028
2	Gene	1 (Ct)	2 (Ct)	3 (Ct)	4 (Ct)	5 (Ct)
	NPY2R	27.4393	27.1264	27.7064	27.9964	30.9962
	AMPK	32.5997	33.8735	35.1878	35.2103	36.4111
	18S	26.4535	25.5234	25.5329	25.5424	25.5519
	GAPDH	28.2612	28.5984	28.6079	28.6174	28.6269
	FOXP2	32.3992	32.2588	31.9992	31.0923	31.0003
	WNT3	33.7658	33.4529	33.4814	33.3664	33.2644
	NPHP4	32.6493	32.3364	32.9164	34.9176	36.9188
	PLXA1	35.7249	35.204	35.0925	35.0304	34.5971
3	Gene	1 (Ct)	2 (Ct)	3 (Ct)	4 (Ct)	5 (Ct)
	NPY2R	27.0789	26.766	27.346	27.636	30.5972
	AMPK	34.4524	34.5635	35.0624	35.1885	36.3886
	18S	25.171	25.1725	25.1741	25.1756	25.185
	GAPDH	28.2694	28.271	28.2725	28.2741	28.2835
	FOXP2	36.7494	36.5712	36.0234	35.8134	35.7074
	WNT3	33.4054	33.3421	33.3725	33.3737	33.2717
	NPHP4	32.2889	31.976	32.556	34.5572	36.5378
	PLXA1	35.9395	35.5194	35.3926	35.0305	34.9943
4	Gene	1 (Ct)	2 (Ct)	3 (Ct)	4 (Ct)	5 (Ct)
	NPY2R	26.5402	26.8301	27.1201	27.4078	30.3689
	AMPK	33.8846	33.6148	34.9935	35.1193	36.3193
	18S	25.8256	25.171	25.1725	25.1741	25.1834
	GAPDH	28.628	28.2694	28.271	28.2725	28.2819
	FOXP2	36.7494	36.5712	36.0134	35.7134	35.2874
	WNT3	32.8666	32.3302	32.4252	32.4263	32.3243
	NPHP4	31.7502	32.0401	32.3301	34.3175	36.298
	PLXA1	36.154	35.6348	35.2927	35.2276	34.9141
5	Gene	1 (Ct)	2 (Ct)	3 (Ct)	4 (Ct)	5 (Ct)
	NPY2R	25.7539	25.441	26.021	26.311	29.1537
	AMPK	33.7803	34.0111	35.0923	35.8146	37.0384
	18S	25.5234	25.5329	25.5424	25.5519	25.5614
	GAPDH	28.5984	28.6079	28.6174	28.6269	28.6365
	FOXP2	36.7494	36.5712	36.1234	35.8034	35.6975
	WNT3	32.0804	32.091	32.146	32.026	31.9252
	NPHP4	30.9639	30.651	31.231	33.2322	35.1501
	PLXA1	36.5686	35.9502	36.4928	35.9307	35.7917
6	Gene	1 (Ct)	2 (Ct)	3 (Ct)	4 (Ct)	5 (Ct)
	NPY2R	26.4135	26.7035	26.9935	27.2835	30.1261
	AMPK	37.4222	37.7246	37.4823	38.2046	38.9268
	18S	26.6598	26.6586	26.6574	26.6669	26.6764
	GAPDH	28.8523	28.8511	28.8499	28.8594	28.8689
	FOXP2	36.9223	36.3712	35.9234	35.6034	35.2834
	WNT3	32.74	32.6034	32.59	32.47	32.35
	NPHP4	31.6235	31.9135	32.2035	34.2047	36.2059
	PLXA1	36.7832	36.2657	36.793	36.2309	36.1688
7	Gene	1 (Ct)	2 (Ct)	3 (Ct)	4 (Ct)	5 (Ct)
	NPY2R	26.9877	26.6748	27.2548	27.5448	30.5446
	AMPK	35.3919	35.6202	35.8409	35.9833	37.4746
	18S	26.3992	26.4052	26.4112	26.4172	26.4232
	GAPDH	28.895	28.901	28.907	28.913	28.919
	FOXP2	36.7494	36.5712	36.0234	35.8034	34.6924
	WNT3	33.3142	33.3513	33.2843	33.3833	33.3845
	NPHP4	32.1977	31.8848	32.4648	34.466	36.4672
	PLXA1	36.9978	36.5811	37.0931	36.731	36.2289
8	Gene	1 (Ct)	2 (Ct)	3 (Ct)	4 (Ct)	5 (Ct)
	NPY2R	27.4457	27.1328	27.7128	28.0028	31.0026
	AMPK	34.7443	35.6245	36.2534	36.8794	37.7734
	18S	26.7494	26.7527	26.7559	26.7592	26.7624
	GAPDH	28.9693	28.9726	28.9758	28.9791	28.9823
	FOXP2	37.4943	37.3212	36.7234	35.9034	35.9124
	WNT3	33.7722	33.8093	33.7128	33.8017	33.6517
	NPHP4	32.6557	32.3428	32.9228	34.924	36.9252
	PLXA1	37.2123	36.8965	37.3932	37.0311	36.529
9	Gene	1 (Ct)	2 (Ct)	3 (Ct)	4 (Ct)	5 (Ct)
	NPY2R	28.0798	28.3698	28.6598	28.9498	31.9457
	AMPK	33.231	33.6293	34.0689	34.3933	35.6413
	18S	25.6635	25.3506	25.9306	26.2205	29.2165
	GAPDH	28.8675	28.872	28.8765	28.881	28.8855
	FOXP2	37.7494	37.3212	36.7234	36.8034	37.8034
	WNT3	34.4063	34.2563	34.4348	34.736	36.2272
	NPHP4	33.2898	33.5798	33.8698	32.9697	34.9709
	PLXA1	37.4269	37.2119	37.6933	37.3312	37.9333
10	Gene	1 (Ct)	2 (Ct)	3 (Ct)	4 (Ct)	5 (Ct)
	NPY2R	28.9523	28.6395	29.2194	29.5094	31.2754
	AMPK	33.5403	34.1703	34.4901	35.1913	35.2093
	18S	25.5676	26.3992	26.4052	26.4112	28.1771
	GAPDH	28.9801	28.895	28.901	28.907	27.6815
	FOXP2	36.7494	37.7234	37.0341	36.3212	36.2041
	WNT3	35.2788	35.6394	35.6459	35.736	35.9972
	NPHP4	34.1623	33.8494	34.4294	36.4306	37.2018
	PLXA1	37.6415	37.8274	37.9935	37.6314	37.7035
11	Gene	1 (Ct)	2 (Ct)	3 (Ct)	4 (Ct)	5 (Ct)
	NPY2R	27.7292	28.0192	28.3092	28.1948	30.0933
	AMPK	33.5881	34.687	35.0557	34.5565	34.6818
	18S	25.7223	25.7239	25.7254	25.6281	24.5367
	GAPDH	28.5892	28.5908	28.5923	27.5423	26.4509
	FOXP2	38.0197	37.8915	36.8588	36.0598	35.0183
	WNT3	34.0557	34.0192	34.0592	33.0913	31.9951
	NPHP4	32.9392	33.2292	33.5192	33.4048	34.3086
	PLXA1	38.1428	37.856	37.856	37.5052	35.9057
12	Gene	1 (Ct)	2 (Ct)	3 (Ct)	4 (Ct)	5 (Ct)
	NPY2R	27.3019	27.5919	27.8819	27.5919	29.9224
	AMPK	33.5881	34.687	35.0557	34.9664	35.5237
	18S	26.1113	26.1145	26.1161	26.1101	25.4506
	GAPDH	28.1676	28.1709	28.1724	28.1664	27.507
	FOXP2	37.7234	37.0341	37.3841	36.8254	35.6292
	WNT3	33.6284	33.5919	33.5519	33.5507	32.8865
	NPHP4	32.5119	32.8019	33.0919	31.0907	32.4265
	PLXA1	38.3574	38.1715	38.1562	37.7558	36.5883
13	Gene	1 (Ct)	2 (Ct)	3 (Ct)	4 (Ct)	5 (Ct)
	NPY2R	28.0335	27.7206	28.3006	28.5906	31.5865
	AMPK	32.8999	33.399	34.0331	34.1224	35.3451
	18S	25.9113	26.3992	26.4052	26.4112	26.4172
	GAPDH	28.2649	28.895	28.901	28.907	28.913
	FOXP2	35.5234	35.1878	34.4524	34.0111	34.3803
	WNT3	34.36	34.8206	34.8271	34.8283	34.8295
	NPHP4	33.2435	32.9306	33.5106	35.5118	37.513
	PLXA1	38.5719	38.4869	38.4563	38.0942	37.5921
14	Gene	1 (Ct)	2 (Ct)	3 (Ct)	4 (Ct)	5 (Ct)
	NPY2R	31.0383	31.0383	30.6919	30.3493	30.0106
	AMPK	33.399	33.399	33.9057	34.4201	34.9423
	18S	26.071	26.071	26.5619	27.0621	27.5718
	GAPDH	27.9612	27.9612	28.5846	29.2218	29.8732
	FOXP2	35.1885	35.1885	34.8561	34.5268	34.2006
	WNT3	37.3648	37.3648	37.8657	38.3733	38.8877
	NPHP4	36.2483	36.2483	35.9072	35.5692	35.2344
	PLXA1	38.7865	38.7865	38.701	38.6156	38.5305
15	Gene	1 (Ct)	2 (Ct)	3 (Ct)	4 (Ct)	5 (Ct)
	NPY2R	35.8542	35.5642	36.1542	36.4442	39.4401
	AMPK	33.123	32.8999	33.123	33.4557	35.899
	18S	27.4393	27.4426	26.3992	26.4052	26.4112
	GAPDH	28.328	28.3313	28.895	28.901	28.907
	FOXP2	35.8854	35.3885	35.0923	35.0624	34.8635
	WNT3	39.1807	38.8907	39.4807	39.7707	39.7666
	NPHP4	38.7642	40.7742	41.3642	43.3654	45.3666
	PLXA1	38.5143	38.1745	37.7938	37.6373	37.7152
16	Gene	1 (Ct)	2 (Ct)	3 (Ct)	4 (Ct)	5 (Ct)
	NPY2R	35.1889	34.8989	35.5489	35.8989	38.8948
	AMPK	34.9012	35.5512	36.2012	36.6412	37.7312
	18S	26.5402	26.5417	26.5432	26.5448	26.5463
	GAPDH	28.2984	28.3	28.3015	28.3031	28.3046
	FOXP2	35.8854	35.1885	35.0923	35.0624	34.0635
	WNT3	38.5154	38.2254	38.8754	39.2254	39.2213
	NPHP4	38.0989	40.1089	40.7589	42.7601	44.7613
	PLXA1	36.1	35.7343	35.3922	34.9301	34.8228
17	Gene	1 (Ct)	2 (Ct)	3 (Ct)	4 (Ct)	5 (Ct)
	NPY2R	35.1889	36.8777	37.5277	37.8777	38.8736
	AMPK	35.0112	35.6612	36.3112	36.7512	37.8412
	18S	25.7539	25.7554	25.757	25.7585	25.7601
	GAPDH	28.595	28.5966	28.5981	28.5996	28.6012
	FOXP2	35.8854	35.1885	35.0923	35.0624	34.8635
	WNT3	41.5154	43.2042	43.8542	44.2042	44.2001
	NPHP4	35.3989	37.0877	37.7377	37.7389	38.7401
	PLXA1	35.0343	34.7922	34.5501	34.188	34.6807
18	Gene	1 (Ct)	2 (Ct)	3 (Ct)	4 (Ct)	5 (Ct)
	NPY2R	34.1889	34.8389	35.0734	35.1889	38.1848
	AMPK	24.8989	25.5489	25.7834	25.9889	27.0789
	18S	26.4135	26.415	26.6496	26.4165	26.4181
	GAPDH	27.6693	27.6709	27.9054	27.6724	27.674
	FOXP2	36.8777	36.7815	37.0161	36.7516	36.0526
	WNT3	40.5154	41.1654	41.3999	41.5154	41.5113
	NPHP4	39.3989	40.0489	40.2834	42.0501	44.0513
	PLXA1	34.2216	33.9795	34.2141	33.6174	33.6101
19	Gene	1 (Ct)	2 (Ct)	3 (Ct)	4 (Ct)	5 (Ct)
	NPY2R	35.8542	35.1889	35.1889	36.1889	39.1848
	AMPK	33.123	34.9446	34.9446	36.0346	37.1246
	18S	27.4393	27.0789	27.0789	27.082	27.0835
	GAPDH	28.328	26.2984	26.2984	26.3015	26.3031
	FOXP2	35.8854	34.5635	34.1634	33.8374	33.2384
	WNT3	39.1807	41.5154	41.5154	42.5154	42.5113
	NPHP4	38.7642	39.3989	39.3989	39.0501	39.0513
	PLXA1	37.5143	36.8854	36.8854	36.2812	36.1739
20	Gene	1 (Ct)	2 (Ct)	3 (Ct)	4 (Ct)	5 (Ct)
	NPY2R	34.9564	34.6664	35.3164	36.3201	39.3268
	AMPK	34.7788	35.4288	36.5188	37.6579	38.797
	18S	26.181	26.1826	26.1841	26.1871	26.1886
	GAPDH	28.335	28.3365	28.3381	28.3414	28.3431
	FOXP2	35.691	35.6245	35.3124	35.2836	34.6032
	WNT3	41.2829	40.7929	40.8429	41.8267	41.8227
	NPHP4	40.1664	39.8764	40.5264	43.186	45.1935
	PLXA1	34.6897	34.4301	33.928	33.3568	33.8226
21	Gene	1 (Ct)	2 (Ct)	3 (Ct)	4 (Ct)	5 (Ct)
	NPY2R	35.1889	35.8989	35.5489	35.8989	37.362
	AMPK	34.9012	35.5512	36.6412	37.7312	39.3812
	18S	25.9877	25.9892	25.9908	25.9923	26.1474
	GAPDH	28.6801	28.6817	28.6832	28.6847	28.2954
	FOXP2	35.2134	35.0551	34.9446	34.5773	34.3734
	WNT3	41.5154	41.4989	41.4489	41.4501	39.916
	NPHP4	40.3989	41.1089	40.7589	42.7601	43.2284
	PLXA1	36.5222	36.2534	35.9833	35.6245	36.6202
22	Gene	1 (Ct)	2 (Ct)	3 (Ct)	4 (Ct)	5 (Ct)
	NPY2R	34.1428	33.8528	34.5028	34.8528	35.7666
	AMPK	35.9012	36.5512	37.6412	38.7312	40.425
	18S	26.1413	26.1428	26.1444	26.1459	26.302
	GAPDH	28.2892	28.2908	28.2923	28.2938	27.9098
	FOXP2	35.7234	35.6245	35.3124	35.0025	35.0025
	WNT3	40.4693	40.5528	40.4028	40.4028	38.4387
	NPHP4	37.3528	37.0628	37.7128	38.714	38.6788
	PLXA1	38.779	37.7246	37.4746	36.3794	35.8146
23	Gene	1 (Ct)	2 (Ct)	3 (Ct)	4 (Ct)	5 (Ct)
	NPY2R	29.2565	28.9665	29.6165	29.9665	31.3671
	AMPK	34.2565	35.9877	37.0777	38.1677	39.8614
	18S	26.1413	26.1428	26.1444	26.1459	26.302
	GAPDH	26.843	26.8445	26.8461	26.8476	26.4636
	FOXP2	35.9234	35.6245	35.3124	35.0025	35.3022
	WNT3	35.583	35.293	35.143	35.143	33.6658
	NPHP4	34.4665	34.1765	34.8265	36.8277	37.2793
	PLXA1	37.7734	36.9194	36.3545	38.2645	39.319
24	Gene	1 (Ct)	2 (Ct)	3 (Ct)	4 (Ct)	5 (Ct)
	NPY2R	27.7413	27.4513	28.0673	28.399	29.7263
	AMPK	34.2654	34.6854	35.736	36.7865	38.419
	18S	26.071	26.0725	26.0741	26.0756	26.2312
	GAPDH	27.2166	27.2181	27.2197	27.2212	26.8318
	FOXP2	36.2999	35.1224	34.8147	34.5091	34.8046
	WNT3	34.0678	33.7778	33.6342	33.6342	32.2204
	NPHP4	32.9513	32.6613	33.2825	35.1949	35.6265
	PLXA1	35.6413	34.7443	34.2127	36.0102	37.0025
25	Gene	1 (Ct)	2 (Ct)	3 (Ct)	4 (Ct)	5 (Ct)
	NPY2R	27.7292	28.0192	28.3092	28.1948	30.0933
	AMPK	33.5881	34.687	35.0557	34.5565	34.6818
	18S	25.7223	25.7239	25.7254	25.6281	24.5367
	GAPDH	28.5892	28.5908	28.5923	27.5423	26.4509
	FOXP2	38.0197	37.8915	36.8588	36.0598	35.0183
	WNT3	34.0557	34.0192	34.0592	33.0913	31.9951
	NPHP4	32.9392	33.2292	33.5192	33.4048	34.3086
	PLXA1	38.1428	37.856	37.856	37.5052	35.9057
26	Gene	1 (Ct)	2 (Ct)	3 (Ct)	4 (Ct)	5 (Ct)		Gene	1 (Ct)	2 (Ct)	3 (Ct)	4 (Ct)	5 (Ct)
	NPY2R	27.3019	27.5919	27.8819	27.5919	29.9224		18S
	AMPK	33.5881	34.687	35.0557	34.9664	35.5237
	18S	26.1113	26.1145	26.1161	26.1101	25.4506
	GAPDH	28.1676	28.1709	28.1724	28.1664	27.507
	FOXP2	37.7234	37.0341	37.3841	36.8254	35.6292
	WNT3	33.6284	33.5919	33.5519	33.5507	32.8865
	NPHP4	32.5119	32.8019	33.0919	31.0907	32.4265
	PLXA1	38.3574	38.1715	38.1562	37.7558	36.5883
27	Gene	1 (Ct)	2 (Ct)	3 (Ct)	4 (Ct)	5 (Ct)
	NPY2R	28.0335	27.7206	28.3006	28.5906	31.5865
	AMPK	32.8999	33.399	34.0331	34.1224	35.3451
	18S	25.9113	26.3992	26.4052	26.4112	26.4172
	GAPDH	28.2649	28.895	28.901	28.907	28.913
	FOXP2	35.5234	35.1878	34.4524	34.0111	34.3803
	WNT3	34.36	34.8206	34.8271	34.8283	34.8295
	NPHP4	33.2435	32.9306	33.5106	35.5118	37.513
	PLXA1	38.5719	38.4869	38.4563	38.0942	37.5921
28	Gene	1 (Ct)	2 (Ct)	3 (Ct)	4 (Ct)	5 (Ct)
	NPY2R	31.0383	31.0383	30.6919	30.3493	30.0106
	AMPK	33.399	33.399	33.9057	34.4201	34.9423
	18S	26.071	26.071	26.5619	27.0621	27.5718
	GAPDH	27.9612	27.9612	28.5846	29.2218	29.8732
	FOXP2	35.1885	35.1885	34.8561	34.5268	34.2006
	WNT3	37.3648	37.3648	37.8657	38.3733	38.8877
	NPHP4	36.2483	36.2483	35.9072	35.5692	35.2344
	PLXA1	38.7865	38.7865	38.701	38.6156	38.5305
29	Gene	1 (Ct)	2 (Ct)	3 (Ct)	4 (Ct)	5 (Ct)
	NPY2R	35.8542	35.5642	36.1542	36.4442	39.4401
	AMPK	33.123	32.8999	33.123	33.4557	35.899
	18S	27.4393	27.4426	26.3992	26.4052	26.4112
	GAPDH	28.328	28.3313	28.895	28.901	28.907
	FOXP2	35.8854	35.3885	35.0923	35.0624	34.8635
	WNT3	39.1807	38.8907	39.4807	39.7707	39.7666
	NPHP4	38.7642	40.7742	41.3642	43.3654	45.3666
	PLXA1	38.5143	38.1745	37.7938	37.6373	37.7152
30	Gene	1 (Ct)	2 (Ct)	3 (Ct)	4 (Ct)	5 (Ct)
	NPY2R	35.1889	34.8989	35.5489	35.8989	38.8948
	AMPK	34.9012	35.5512	36.2012	36.6412	37.7312
	18S	26.5402	26.5417	26.5432	26.5448	26.5463
	GAPDH	28.2984	28.3	28.3015	28.3031	28.3046
	FOXP2	35.8854	35.1885	35.0923	35.0624	34.0635
	WNT3	38.5154	38.2254	38.8754	39.2254	39.2213
	NPHP4	38.0989	40.1089	40.7589	42.7601	44.7613
	PLXA1	36.1	35.7343	35.3922	34.9301	34.8228
31	Gene	1 (Ct)	2 (Ct)	3 (Ct)	4 (Ct)	5 (Ct)
	NPY2R	35.1889	36.8777	37.5277	37.8777	38.8736
	AMPK	35.0112	35.6612	36.3112	36.7512	37.8412
	18S	25.7539	25.7554	25.757	25.7585	25.7601
	GAPDH	28.595	28.5966	28.5981	28.5996	28.6012
	FOXP2	35.8854	35.1885	35.0923	35.0624	34.8635
	WNT3	41.5154	43.2042	43.8542	44.2042	44.2001
	NPHP4	35.3989	37.0877	37.7377	37.7389	38.7401
	PLXA1	35.0343	34.7922	34.5501	34.188	34.6807
32	Gene	1 (Ct)	2 (Ct)	3 (Ct)	4 (Ct)	5 (Ct)
	NPY2R	34.1889	34.8389	35.0734	35.1889	38.1848
	AMPK	24.8989	25.5489	25.7834	25.9889	27.0789
	18S	26.4135	26.415	26.6496	26.4165	26.4181
	GAPDH	27.6693	27.6709	27.9054	27.6724	27.674
	FOXP2	36.8777	36.7815	37.0161	36.7516	36.0526
	WNT3	40.5154	41.1654	41.3999	41.5154	41.5113
	NPHP4	39.3989	40.0489	40.2834	42.0501	44.0513
	PLXA1	34.2216	33.9795	34.2141	33.6174	33.6101
33	Gene	1 (Ct)	2 (Ct)	3 (Ct)	4 (Ct)	5 (Ct)
	NPY2R	35.8542	35.1889	35.1889	36.1889	39.1848
	AMPK	33.123	34.9446	34.9446	36.0346	37.1246
	18S	27.4393	27.0789	27.0789	27.082	27.0835
	GAPDH	28.328	26.2984	26.2984	26.3015	26.3031
	FOXP2	35.8854	34.5635	34.1634	33.8374	33.2384
	WNT3	39.1807	41.5154	41.5154	42.5154	42.5113
	NPHP4	38.7642	39.3989	39.3989	39.0501	39.0513
	PLXA1	37.5143	36.8854	36.8854	36.2812	36.1739
34	Gene	1 (Ct)	2 (Ct)	3 (Ct)	4 (Ct)	5 (Ct)
	NPY2R	34.9564	34.6664	35.3164	36.3201	39.3268
	AMPK	34.7788	35.4288	36.5188	37.6579	38.797
	18S	26.181	26.1826	26.1841	26.1871	26.1886
	GAPDH	28.335	28.3365	28.3381	28.3414	28.3431
	FOXP2	35.691	35.6245	35.3124	35.2836	34.6032
	WNT3	41.2829	40.7929	40.8429	41.8267	41.8227
	NPHP4	40.1664	39.8764	40.5264	43.186	45.1935
	PLXA1	34.6897	34.4301	33.928	33.3568	33.8226
35	Gene	1 (Ct)	2 (Ct)	3 (Ct)	4 (Ct)	5 (Ct)
	NPY2R	26.071	26.9998	27.271	27.5564	30.5091
	AMPK	32.3997	33.7565	35.084	35.1065	36.3037
	18S	26.1411	26.1506	26.1601	26.1698	26.1796
	GAPDH	28.5649	28.5744	28.5839	28.5934	28.6029
	FOXP2	34.1598	33.8588	33.0588	32.627	32.5335
	WNT3	32.3975	32.3263	32.3875	32.2762	32.1776
	NPHP4	31.281	32.2098	32.481	34.4557	36.4304
	PLXA1	35.5103	35.1885	35.0923	34.7333	34.4028
36	Gene	1 (Ct)	2 (Ct)	3 (Ct)	4 (Ct)	5 (Ct)
	NPY2R	27.4393	27.1264	27.7064	27.9964	30.9962
	AMPK	32.5997	33.8735	35.1878	35.2103	36.4111
	18S	26.4535	25.5234	25.5329	25.5424	25.5519
	GAPDH	28.2612	28.5984	28.6079	28.6174	28.6269
	FOXP2	32.3992	32.2588	31.9992	31.0923	31.0003
	WNT3	33.7658	33.4529	33.4814	33.3664	33.2644
	NPHP4	32.6493	32.3364	32.9164	34.9176	36.9188
	PLXA1	35.7249	35.204	35.0925	35.0304	34.5971
37	Gene	1 (Ct)	2 (Ct)	3 (Ct)	4 (Ct)	5 (Ct)
	NPY2R	27.0789	26.766	27.346	27.636	30.5972
	AMPK	34.4524	34.5635	35.0624	35.1885	36.3886
	18S	25.171	25.1725	25.1741	25.1756	25.185
	GAPDH	28.2694	28.271	28.2725	28.2741	28.2835
	FOXP2	36.7494	36.5712	36.0234	35.8134	35.7074
	WNT3	33.4054	33.3421	33.3725	33.3737	33.2717
	NPHP4	32.2889	31.976	32.556	34.5572	36.5378
	PLXA1	35.9395	35.5194	35.3926	35.0305	34.9943
38	Gene	1 (Ct)	2 (Ct)	3 (Ct)	4 (Ct)	5 (Ct)
	NPY2R	26.5402	26.8301	27.1201	27.4078	30.3689
	AMPK	33.8846	33.6148	34.9935	35.1193	36.3193
	18S	25.8256	25.171	25.1725	25.1741	25.1834
	GAPDH	28.628	28.2694	28.271	28.2725	28.2819
	FOXP2	36.7494	36.5712	36.0134	35.7134	35.2874
	WNT3	32.8666	32.3302	32.4252	32.4263	32.3243
	NPHP4	31.7502	32.0401	32.3301	34.3175	36.298
	PLXA1	36.154	35.6348	35.2927	35.2276	34.9141
39	Gene	1 (Ct)	2 (Ct)	3 (Ct)	4 (Ct)	5 (Ct)
	NPY2R	25.7539	25.441	26.021	26.311	29.1537
	AMPK	33.7803	34.0111	35.0923	35.8146	37.0384
	18S	25.5234	25.5329	25.5424	25.5519	25.5614
	GAPDH	28.5984	28.6079	28.6174	28.6269	28.6365
	FOXP2	36.7494	36.5712	36.1234	35.8034	35.6975
	WNT3	32.0804	32.091	32.146	32.026	31.9252
	NPHP4	30.9639	30.651	31.231	33.2322	35.1501
	PLXA1	36.5686	35.9502	36.4928	35.9307	35.7917
40	Gene	1 (Ct)	2 (Ct)	3 (Ct)	4 (Ct)	5 (Ct)
	NPY2R	26.4135	26.7035	26.9935	27.2835	30.1261
	AMPK	37.4222	37.7246	37.4823	38.2046	38.9268
	18S	26.6598	26.6586	26.6574	26.6669	26.6764
	GAPDH	28.8523	28.8511	28.8499	28.8594	28.8689
	FOXP2	36.9223	36.3712	35.9234	35.6034	35.2834
	WNT3	32.74	32.6034	32.59	32.47	32.35
	NPHP4	31.6235	31.9135	32.2035	34.2047	36.2059
	PLXA1	36.7832	36.2657	36.793	36.2309	36.1688
41	Gene	1 (Ct)	2 (Ct)	3 (Ct)	4 (Ct)	5 (Ct)
	NPY2R	26.9877	26.6748	27.2548	27.5448	30.5446
	AMPK	35.3919	35.6202	35.8409	35.9833	37.4746
	18S	26.3992	26.4052	26.4112	26.4172	26.4232
	GAPDH	28.895	28.901	28.907	28.913	28.919
	FOXP2	36.7494	36.5712	36.0234	35.8034	34.6924
	WNT3	33.3142	33.3513	33.2843	33.3833	33.3845
	NPHP4	32.1977	31.8848	32.4648	34.466	36.4672
	PLXA1	36.9978	36.5811	37.0931	36.731	36.2289
42	Gene	1 (Ct)	2 (Ct)	3 (Ct)	4 (Ct)	5 (Ct)
	NPY2R	27.4457	27.1328	27.7128	28.0028	31.0026
	AMPK	34.7443	35.6245	36.2534	36.8794	37.7734
	18S	26.7494	26.7527	26.7559	26.7592	26.7624
	GAPDH	28.9693	28.9726	28.9758	28.9791	28.9823
	FOXP2	37.4943	37.3212	36.7234	35.9034	35.9124
	WNT3	33.7722	33.8093	33.7128	33.8017	33.6517
	NPHP4	32.6557	32.3428	32.9228	34.924	36.9252
	PLXA1	37.2123	36.8965	37.3932	37.0311	36.529
43	Gene	1 (Ct)	2 (Ct)	3 (Ct)	4 (Ct)	5 (Ct)
	NPY2R	28.0798	28.3698	28.6598	28.9498	31.9457
	AMPK	33.231	33.6293	34.0689	34.3933	35.6413
	18S	25.6635	25.3506	25.9306	26.2205	29.2165
	GAPDH	28.8675	28.872	28.8765	28.881	28.8855
	FOXP2	37.7494	37.3212	36.7234	36.8034	37.8034
	WNT3	34.4063	34.2563	34.4348	34.736	36.2272
	NPHP4	33.2898	33.5798	33.8698	32.9697	34.9709
	PLXA1	37.4269	37.2119	37.6933	37.3312	37.9333
44	Gene	1 (Ct)	2 (Ct)	3 (Ct)	4 (Ct)	5 (Ct)
	NPY2R	28.9523	28.6395	29.2194	29.5094	31.2754
	AMPK	33.5403	34.1703	34.4901	35.1913	35.2093
	18S	25.5676	26.3992	26.4052	26.4112	28.1771
	GAPDH	28.9801	28.895	28.901	28.907	27.6815
	FOXP2	36.7494	37.7234	37.0341	36.3212	36.2041
	WNT3	35.2788	35.6394	35.6459	35.736	35.9972
	NPHP4	34.1623	33.8494	34.4294	36.4306	37.2018
	PLXA1	37.6415	37.8274	37.9935	37.6314	37.7035
45	Gene	1 (Ct)	2 (Ct)	3 (Ct)	4 (Ct)	5 (Ct)
	NPY2R	28.1201	28.4701	28.7289	29.0001	31.6552
	AMPK	29.4764	30.0929	30.8568	28.8519	29.222
	18S	26.7444	27.3612	27.6214	27.002	25.2673
	GAPDH	27.9025	27.3612	27.6214	28.9894	26.8768
	FOXP2	28.1213	28.0411	27.8921	28.6612	25.7607
	WNT3	34.4466	34.7966	36.7978	35.3266	37.2197
	NPHP4	33.3301	33.6801	35.6813	34.2101	36.6083
	PLXA1	35.9534	35.6994	35.4454	36.2525	34.2816
